# Supplementary material for: ﻿Five new synonyms for Impatiensprocumbens (Balsaminaceae) in China
Source: PhytoKeys. 2023 Mar 29;222:179–91. doi: 10.3897/phytokeys.222.97087 (PMC10209608; doi:10.3897/phytokeys.222.97087)
Supplement: XML Treatment for Impatiens procumbens [file phytokeys.222.97087-treatment1.xml]

<!DOCTYPE tp:taxon-treatment
  PUBLIC "-//TaxonX//DTD Taxonomic Treatment Publishing DTD v0 20100105//EN" "tax-treatment-NSO.dtd">
<tp:taxon-treatment xmlns:tp="http://www.plazi.org/taxpub"><tp:treatment-meta><kwd-group><label>Taxon classification</label><kwd>
                <named-content content-type="kingdom">Plantae</named-content>
              </kwd><kwd>
                <named-content content-type="order">Ericales</named-content>
              </kwd></kwd-group><mixed-citation publication-type="journal"><person-group><name><surname>Huang</surname><given-names>Rong-Xin</given-names></name><name><surname>Yuan</surname><given-names>Tao-Hua</given-names></name><name><surname>Chen</surname><given-names>Yi</given-names></name><name><surname>Li</surname><given-names>Mei-Jun</given-names></name><name><surname>Bai</surname><given-names>Xin-Xiang</given-names></name></person-group><article-title>﻿Five new synonyms for <italic><tp:taxon-name><tp:taxon-name-part taxon-name-part-type="genus" reg="Impatiens">Impatiens</tp:taxon-name-part><tp:taxon-name-part taxon-name-part-type="species" reg="procumbens">procumbens</tp:taxon-name-part></tp:taxon-name></italic> (<tp:taxon-name><tp:taxon-name-part taxon-name-part-type="family">Balsaminaceae</tp:taxon-name-part></tp:taxon-name>) in China</article-title><source>PhytoKeys</source><day>29</day><month>03</month><year>2023</year><volume>222</volume><fpage>179</fpage><lpage>191</lpage><pub-id pub-id-type="doi">10.3897/phytokeys.222.97087</pub-id></mixed-citation></tp:treatment-meta><tp:nomenclature><label>﻿</label><tp:taxon-name>
              <object-id xmlns:xlink="http://www.w3.org/1999/xlink" content-type="arpha" xlink:type="simple">1CDF7073-CFF1-51FF-A357-C66079F37A29</object-id>
              <tp:taxon-name-part taxon-name-part-type="genus" reg="Impatiens">Impatiens</tp:taxon-name-part>
              <tp:taxon-name-part taxon-name-part-type="species" reg="procumbens">procumbens</tp:taxon-name-part>
            </tp:taxon-name><tp:taxon-authority>Franch. in Bull. Soc. Bot. France 33: 447. 1886.</tp:taxon-authority><xref ref-type="fig" rid="F8">Fig. 8</xref><tp:nomenclature-citation-list><tp:nomenclature-citation><tp:taxon-name>
                  <tp:taxon-name-part taxon-name-part-type="genus" reg="Impatiens"/>
                  <tp:taxon-name-part taxon-name-part-type="species" reg="rhombifolia"/>
                </tp:taxon-name><comment>=<tp:taxon-name><tp:taxon-name-part taxon-name-part-type="genus" reg="Impatiens">Impatiens</tp:taxon-name-part><tp:taxon-name-part taxon-name-part-type="species" reg="rhombifolia">rhombifolia</tp:taxon-name-part></tp:taxon-name> Y. Q. Lu &amp; Y. L. Chen syn. nov. Type:–CHINA. Sichuan: Mt. Omei, 18 September 1987, <italic>Yingqing Lu 87186</italic> (holotype: PE [PE00039616]). </comment></tp:nomenclature-citation><tp:nomenclature-citation><tp:taxon-name>
                  <tp:taxon-name-part taxon-name-part-type="genus" reg="Impatiens"/>
                  <tp:taxon-name-part taxon-name-part-type="species" reg="reptans"/>
                </tp:taxon-name><comment>=<tp:taxon-name><tp:taxon-name-part taxon-name-part-type="genus" reg="Impatiens">Impatiens</tp:taxon-name-part><tp:taxon-name-part taxon-name-part-type="species" reg="reptans">reptans</tp:taxon-name-part></tp:taxon-name> Hook. f., syn. nov. Type:–CHINA. Guizhou: Guiyang, 11 September 1898, <italic>E. M. Bodinier 2463</italic> (lectotype, designated here: P [P00780766]; isolectotype: E [E00313595]). </comment></tp:nomenclature-citation><tp:nomenclature-citation><tp:taxon-name>
                  <tp:taxon-name-part taxon-name-part-type="genus" reg="Impatiens"/>
                  <tp:taxon-name-part taxon-name-part-type="species" reg="crassiloba"/>
                </tp:taxon-name><comment>=<tp:taxon-name><tp:taxon-name-part taxon-name-part-type="genus" reg="Impatiens">Impatiens</tp:taxon-name-part><tp:taxon-name-part taxon-name-part-type="species" reg="crassiloba">crassiloba</tp:taxon-name-part></tp:taxon-name> Hook. f., syn. nov. Type:–CHINA. Guizhou: Ganpin, without date, <italic>E. M. Bodinier 1782</italic> (holotype: P [P00780642]). </comment></tp:nomenclature-citation><tp:nomenclature-citation><tp:taxon-name>
                  <tp:taxon-name-part taxon-name-part-type="genus" reg="Impatiens"/>
                  <tp:taxon-name-part taxon-name-part-type="species" reg="ganpiuana"/>
                </tp:taxon-name><comment>=<tp:taxon-name><tp:taxon-name-part taxon-name-part-type="genus" reg="Impatiens">Impatiens</tp:taxon-name-part><tp:taxon-name-part taxon-name-part-type="species" reg="ganpiuana">ganpiuana</tp:taxon-name-part></tp:taxon-name> Hook. f., syn. nov. Type:–CHINA. Guizhou: Ganpin, 09 August 1897, <italic>E. M. Bodinier &amp; L. Martin 2463</italic> (holotype: E [E00313669]). </comment></tp:nomenclature-citation><tp:nomenclature-citation><tp:taxon-name>
                  <tp:taxon-name-part taxon-name-part-type="genus" reg="Impatiens"/>
                  <tp:taxon-name-part taxon-name-part-type="species" reg="atherosepala"/>
                </tp:taxon-name><comment>=<tp:taxon-name><tp:taxon-name-part taxon-name-part-type="genus" reg="Impatiens">Impatiens</tp:taxon-name-part><tp:taxon-name-part taxon-name-part-type="species" reg="atherosepala">atherosepala</tp:taxon-name-part></tp:taxon-name> Hook. f., syn. nov. Type:–CHINA. Guizhou: Pinfa, 01 October 1902, <italic>J. P. Cavalerie &amp; J. Pierre 570</italic> (holotype: E [E00313654]). </comment></tp:nomenclature-citation></tp:nomenclature-citation-list></tp:nomenclature><tp:treatment-sec sec-type="material" id="SECID0EJGAG"><title>Type.</title><p>China. Yunnan: Dali City, 6 November 1885, <italic>M. I’Abbé Delavy 1949</italic> (lectotype, designated here: P [P04543626]; isolectotype: P [P04543629, P04543628, P04543627]).</p><fig id="F8" position="float" orientation="portrait"><object-id xmlns:xlink="http://www.w3.org/1999/xlink" content-type="doi" xlink:type="simple">10.3897/phytokeys.222.97087.figure8</object-id><object-id xmlns:xlink="http://www.w3.org/1999/xlink" content-type="arpha" xlink:type="simple">75B23D72-B84D-5958-87E8-1D668493FAE1</object-id><label>Figure 8.</label><caption><p><italic><tp:taxon-name><tp:taxon-name-part taxon-name-part-type="genus" reg="Impatiens">Impatiens</tp:taxon-name-part><tp:taxon-name-part taxon-name-part-type="species" reg="procumbens">procumbens</tp:taxon-name-part></tp:taxon-name></italic><bold>A</bold> habit <bold>B</bold> plant <bold>C</bold> flower in face view <bold>D, E</bold> flower in lateral view <bold>F</bold> seed <bold>G</bold> leaf <bold>H</bold> flower dissected. Photographs by XIN-XIANG BAI.</p></caption><graphic xmlns:xlink="http://www.w3.org/1999/xlink" xlink:href="phytokeys-222-179_article-97087__-g008.jpg" position="float" orientation="portrait" xlink:type="simple" id="oo_831248.jpg"><uri content-type="original_file" xlink:type="simple">https://binary.pensoft.net/fig/831248</uri></graphic></fig></tp:treatment-sec><tp:treatment-sec sec-type="description" id="SECID0EXHAG"><title>Revised description.</title><p>Annual herbs, glabrous, 30–65 cm tall. Stem long prostrate basally, lower nodes with adventitious roots, green. Leaves alternate, lamina 4–7 cm long, 1–4 cm wide, lanceolate to ovate or ovate-elliptic, apex acuminate, margin crenate-serrate or spinescent-serrate, apex acuminate, base cuneate, blade dark green adaxially, pale green abaxially, herbaceous, lateral veins 6–9 pairs. Inflorescences axillary, racemose, 18–3 mm long, 1–3-flowered, bracteate base or above middle; bract 1, small, persistent, ovate-lanceolate, 3–4 mm long, 1–1.5 mm wide, herbaceous, green. Flower yellow, 2–3 cm deep, 1.5–2.5 cm wide. Lateral sepals 2, obliquely ovate, 4–6 mm long, 2–3 mm wide, abaxial mid-vein slightly thickened, green, herbaceous, 3-veined. Lower sepal cymbiform, 2–3.5 cm deep (including spur), mouth vertical, apex slightly acute, narrowed into a long spur, 1.5–2 cm long. Dorsal sepal orbicular, ca. 1 cm in diam., base cordate, apex retuse, abaxial midvein fine, narrowly carinate. Lateral united petals 2-lobed, not clawed, basal lobes small, orbicular, ca. 3 mm long, ca. 2 mm wide, with red spots; distal lobes dolabriform, ca. 12 mm long, ca. 6 mm wide, with dorsal inflexed auricle and notch in subapical portion on dorsal side. Filaments short, anther acute. Ovary erect, 5-carpellate. Capsule linear, 1.5–3 cm long, seeds 3–6, ca. 3 mm long.</p></tp:treatment-sec><tp:treatment-sec sec-type="distribution" id="SECID0E3HAG"><title>Distribution and habitat.</title><p>Yunnan; Sichuan; Guizhou; Guangxi. The species grows on damp ground near hills and streams in the understorey at an elevation of 800–1500 m.</p></tp:treatment-sec><tp:treatment-sec sec-type="phenology" id="SECID0EBIAG"><title>Phenology.</title><p>Flowering and fruiting occur from July to November.</p></tp:treatment-sec><tp:treatment-sec sec-type="Additional specimens" id="SECID0EGIAG"><title>Additional specimens.</title><p><bold>China. Guizhou</bold>: Guiyang City, <italic>Yuanxin Xiong 86009</italic> (PE); Zhenfeng County, <italic>Tsiang 4512</italic> (PE); Wangmo County, <italic>Gongfan Wang 1-0142</italic> (PE); Cengheng County, Fengcai Wang (PE); Renhuai City, <italic>Lijiao Lou MT571</italic> (ZY); Zhijin Country, <italic>Fang Cheng 522425150910005LY</italic> (GZTM). <bold>Guangxi</bold>: Nandan County, <italic>Shengxiang Yu 3709</italic> (PE). <bold>Hunan</bold>: <italic>Daike Tian et al.</italic>, <italic>LS-2677</italic> (CSH). <bold>Yunnan</bold>: Dali City, Qiwu Wang <italic>63390</italic> (PE); Luquan County, <italic>Yongjie Guo 10CS1920</italic> (KUN); Yangbi County, <italic>Renchang Qin 25280</italic> (KUN,PE); Weixin County, <italic>Spice Plant Investigation Team 870552 &amp; 870553</italic> (KUN); Songming County, <italic>Y.P.Chang 0130</italic> (PE). <bold>Sichuan</bold>: Chengdu City, <italic>C.Y.Wang 7469 &amp; 7446</italic> (PE); <italic>Wenpei Fang 13140 &amp; 13701</italic> (KUN); Emeishan City, <italic>Jihua Xiong et al.</italic>, <italic>33487 &amp; 33574</italic> (IBK,PE); <italic>Shengxiang Yu 3274</italic> (PE); <italic>Hsiung et al.</italic>, <italic>33574</italic> (IBSC); <italic>Xiaojie Li LiXJ175</italic> (KUN); <italic>Zhongwu Yao 3361</italic> (PE); Caiqi Li <italic>3998</italic> (PE); <italic>Sichuan Plants</italic>, <italic>Western Academy of Sciences 891</italic> (PE); <italic>Gensheng Zhou 81205</italic> (PE); <italic>Zhengyi Wu 6439</italic> (KUN); <italic>T.N.Liou &amp; C.Wang 797</italic> (PE); <italic>Cehong Li 96-39</italic> (PE); <italic>Chenglie Zhou 7267</italic> (PE); Mabian Country, <italic>Dejun Yu 4176 &amp; 4175</italic> (PE); <italic>Deyuan Hong et al.</italic>, <italic>s.n.</italic> (PE); Dujiangyan City, Wenpei Fang <italic>6046</italic> (PE).</p></tp:treatment-sec></tp:taxon-treatment>
